# Supplementary material for: Evidence of SARS-CoV-2 convergent evolution in immunosuppressed patients treated with antiviral therapies
Source: Virol J. 2024 May 7;21:105. doi: 10.1186/s12985-024-02378-y (PMC11075269; doi:10.1186/s12985-024-02378-y)
Supplement: Supplementary file 1 — Supplementary Material 1. [file 12985_2024_2378_MOESM1_ESM.xlsx]

## Sheet: Sheet1
Supplemental Dataset 1. Detailed information of the sequenced 210 RNA samples from 192 patients in this study.
Patient ID	Sampling date	Gender	Age	Race	BMI	CoVID-related admission	Immuno-suppressed?	Reason for immunosuppression*	ICU	Vaccinated	Lineages	Ct	Sequencing read depth	Genome breadth of coverage
P1	2021-05-26	F	62	unknown	28.07	yes	yes	SOT	yes	yes	B.1.1.7	21.09	2.02e+03	0.9997
P2	2021-08-05	F	67	unknown	24.07	no	yes	SOT	no	unknown	AY.110	23.5869	1.88e+03	0.9937
P3	2021-11-03	M	52	unknown	37.9	yes	no	/	no	yes	AY.39	24.46	2.67e+03	0.9997
P4	2021-11-03	F	54	unknown	24.6	yes	yes	SOT	yes	yes	AY.25.1	22.03	2.98e+03	1
P5	2021-11-24	M	53	unknown	44.4	yes	yes	SOT	no	yes	AY.3	20.39	2.18e+03	0.9956
P6	2021-11-25	M	38	unknown	37.7	yes	no	/	no	yes	AY.3	18.41	2.04e+03	0.9999
P7	2021-12-07	M	52	unknown	26.05	yes	yes	SOT	yes	yes	AY.117	26.27	2.34e+03	0.9992
P8	2021-12-15	M	30	unknown	23.47	no	no	/	no	yes	BA.1	28.06	1.86e+03	0.999
P9	2021-12-17	M	68	unknown	30.5	yes	yes	SOT	no	yes	AY.103	20.77	2.15e+03	0.9999
P10	2021-12-20	M	57	unknown	30.57	yes	yes	SOT	no	yes	AY.3	26.4	2.31e+03	0.9993
P11	2021-12-27	F	63	unknown	30.82	yes	yes	SOT	yes	yes	BA.1	20.1548	2.24e+03	0.9993
P12	2021-12-29	M	49	unknown	31.91	yes	no	/	no	yes	BA.1.15	23.8395	1.46e+03	0.975
P13	2021-12-31	F	67	unknown	35.22	yes	yes	SOT	no	yes	BA.1.15	20.0223	1.47e+03	0.9994
P14-1	2021-12-31	M	70	unknown	33.44	yes	yes	CLL	yes	yes	AY.103	27.7171	1.3e+03	0.9931
P15	2022-01-01	F	30	unknown	21.17	yes	yes	SOT	no	yes	BA.1.1	33.092	1.86e+03	0.999
P16-1	2022-01-04	M	78	unknown	25.67	no	yes	CLL	no	yes	BA.1	24.4665	1.7e+03	0.9994
P17	2022-01-05	M	66	unknown	23.98	yes	yes	SOT	yes	yes	BA.1	22.395	2.4e+03	0.9992
P18	2022-01-05	M	58	unknown	23.3	yes	no	/	no	yes	BA.1	30.5996	2.18e+03	0.9994
P19	2022-01-06	M	59	unknown	39.65	yes	yes	SOT	no	yes	BA.1	21.5276	1.91e+03	0.9989
P20	2022-01-07	F	52	unknown	31.13	no	no	/	no	yes	BA.1.1	23.5996	1.78e+03	0.9994
P21	2022-01-09	F	61	unknown	29.78	yes	yes	SOT	no	yes	BA.1	29.7457	1.35e+03	0.9989
P14-2	2022-01-10	M	70	unknown	0	yes	yes	CLL	yes	yes	AY.103	26.139	1.91e+03	0.9994
P22	2022-01-10	F	53	unknown	23.83	yes	yes	SOT	no	yes	BA.1	25.4287	1.82e+03	0.9996
P23	2022-01-13	F	67	unknown	26.49	yes	no	/	no	yes	BA.1.1	29.2466	1.82e+03	0.9991
P24	2022-01-13	F	67	unknown	30.96	yes	yes	SLE	yes	yes	BA.1.1	18.9728	2.18e+03	0.9994
P25	2022-01-13	F	64	unknown	25.81	yes	yes	SOT	yes	yes	BA.1	27.3319	2.3e+03	0.9989
P26	2022-01-14	M	62	unknown	22.23	yes	yes	SOT	no	no	BA.1.15	26.8674	1.75e+03	0.9996
P27	2022-01-14	F	65	unknown	26.64	yes	yes	SOT	yes	yes	BA.1	22.1825	1.84e+03	0.9987
P28	2022-01-15	M	71	unknown	15.37	yes	yes	SOT	yes	yes	BA.1	19.7953	1.97e+03	0.9991
P29-1	2022-01-15	F	62	unknown	26.05	no	yes	AML	no	yes	BA.1.1	27.3261	2.67e+03	0.9996
P16-2	2022-01-18	M	78	unknown	25.67	yes	yes	CLL	no	yes	BA.1	26.7785	2.42e+03	0.999
P30	2022-01-18	M	79	unknown	30.5	yes	yes	SOT	no	yes	BA.1	17.765	2e+03	0.9988
P31	2022-01-18	M	52	unknown	23.2	yes	yes	SOT	yes	yes	BA.1	22.0382	1.79e+03	0.9992
P32	2022-01-20	M	48	unknown	26.27	yes	yes	SOT	yes	yes	BA.1.1	22.6456	1.87e+03	0.9972
P33	2022-01-24	M	41	unknown	31.47	yes	yes	SOT	no	yes	BA.1	24.5456	2.69e+03	0.9997
P34	2022-01-31	M	40	unknown	19.96	yes	yes	SOT	no	yes	BA.1	25.4689	1.96e+03	0.9998
P29-2	2022-02-01	F	62	unknown	26.05	yes	yes	AML	no	yes	BA.1.1	28.6161	2.03e+03	0.9991
P35	2022-02-02	F	39.5781	White	33.51	no	no	/	no	yes	BA.1.1	26.7339	645	0.9984
P36	2022-02-03	F	63.8685	White	23.66	no	yes	SOT	no	yes	BA.1.20	21.6433	881	0.9996
P37	2022-02-04	M	76.2137	White	28.87	no	no	/	no	yes	BA.1.1.16	23.1328	962	0.9991
P38	2022-02-04	F	89.0959	White	25.01	no	no	/	no	yes	BA.1.15	22.246	1030	0.9989
P39	2022-02-05	F	70.2877	Black	27.14	no	yes	SOT	no	yes	BA.1.1	32.0386	1100	0.9988
P40	2022-02-05	F	78.1863	White	28.53	no	no	/	no	yes	BA.1.15	30.0894	813	0.9962
P41	2022-02-06	F	64.0055	Asian	28.11	yes	yes	SOT	unknown	yes	BA.1.1	23.1355	1370	0.9995
P42	2022-02-06	F	75.3863	White	33.97	no	no	/	no	yes	BA.1.20	27.7203	1420	0.9994
P43	2022-02-06	F	71.2877	White	32.61	no	yes	SOT	no	yes	BA.1.1	25.5028	880	0.9993
P44	2022-02-07	F	70.6027	White	22.87	no	yes	SOT	no	yes	BA.1.20	26.2411	1350	0.9988
P45	2022-02-08	F	87.7671	White	31.17	no	no	/	no	yes	BA.1.1	19.3024	597	0.9987
P46	2022-02-08	M	83.3151	White	35.24	no	no	/	no	yes	BA.1.20	21.7401	1120	0.9995
P47	2022-02-08	F	84.6521	Asian	20.25	no	no	/	no	yes	BA.1.1	25.2457	1440	0.9989
P48	2022-02-08	M	70.6575	White	24.61	no	no	/	no	yes	BA.1.15	20.7206	1410	0.9992
P49	2022-02-09	M	57.8767	White	61.88	no	no	/	no	yes	BA.1.17	23.7618	1100	0.9994
P50	2022-02-09	F	69.2548	White	24.14	no	no	/	no	yes	BA.1.20	21.7375	978	0.9989
P51	2022-02-09	M	59.7288	Other	39.9	yes	no	/	unknown	yes	BA.1.1.14	33.6645	501	0.9913
P52	2022-02-10	F	33.7014	White	27.28	no	no	/	no	yes	BA.1	27.3949	757	0.9968
P53	2022-02-10	F	29.6301	White	25.21	no	no	/	no	yes	BA.1.1	22.0337	1260	0.9996
P54	2022-02-10	M	80.6301	White	29.09	yes	no	/	unknown	yes	BA.1.1	25.9981	1390	0.9992
P55	2022-02-11	M	66.8384	White	25.51	no	no	/	no	yes	BA.2	24.4464	1160	0.9994
P56	2022-02-12	F	46.8493	Other	23.63	no	no	/	no	yes	BA.1.20	25.207	971	0.9988
P57	2022-02-12	M	45.3233	Other	38.02	no	no	/	no	yes	BA.1.1	21.701	1030	0.9992
P58	2022-02-13	F	71.4822	Black	28.16	no	yes	SOT	no	yes	BA.1.1	19.3336	1820	0.9992
P59	2022-02-13	F	73.989	White	38.26	no	no	/	no	yes	BA.1.1.18	26.8035	1360	0.9992
P60	2022-02-14	M	76.2055	White	32.93	yes	yes	SOT	unknown	yes	BA.1.1	29.5818	955	0.9987
P61	2022-02-14	M	67.9479	Other	33.1	no	no	/	no	yes	BA.2	22.1524	1140	0.9997
P62	2022-02-14	F	48.4493	White	25.5	no	yes	SOT	no	yes	BA.1.20	31.5181	1510	0.9986
P63	2022-02-15	M	41.4329	White	22.17	no	yes	SOT	no	yes	BA.1.1	20.7711	1460	0.9994
P64	2022-02-18	M	55.2301	Other	25.39	yes	yes	SOT	unknown	yes	BA.1.1	27.5859	1070	0.9992
P65	2022-02-20	F	68.1726	White	39.31	no	no	/	no	yes	BA.1	26.279	1110	0.9995
P66	2022-02-22	F	61.9863	Black	35.48	yes	no	/	unknown	yes	BA.2.10	31.4666	1090	0.9989
P67	2022-02-23	F	66.0219	White	29.58	no	no	/	no	yes	BA.1.1	26.2588	790	0.9989
P68	2022-02-26	M	68.8712	Other	33.54	yes	yes	SOT	un	yes	BA.1.20	23.6308	1100	0.9991
P69	2022-04-21	M	75.9827	White	23.87	yes	no	/	yes	yes	BA.2.12.1	26.5423	1030	0.9995
P70	2022-04-22	F	56.4995	White	39.48	yes	yes	SOT	yes	yes	BA.2.12.1	18.7461	754	0.9983
P71-1	2022-04-25	F	82.8439	White	29.76	no	no	/	no	yes	BA.2	22.2899	1310	0.9983
P72	2022-04-28	M	75.3183	Asian	20.82	yes	no	/	no	yes	BA.2	25.9775	920	0.9987
P73-1	2022-04-28	F	75.4658	White	37.12	no	no	/	no	yes	BA.2	29.7807	2050	0.9988
P74	2022-04-29	F	87.6718	Asian	37.79	yes	no	/	yes	yes	BA.2.12.1	33.2824	314	0.9857
P75-1	2022-04-29	M	84.463	White	28.02	no	no	/	no	yes	BA.2.3	19.4412	642	0.9989
P76	2022-04-30	M	75.0422	White	27.98	yes	no	/	yes	yes	BA.2	33.4003	633	0.9978
P71-2	2022-05-03	F	82.8439	White	29.76	no	no	/	no	yes	BA.2	29.1768	868	0.9989
P77	2022-05-04	F	80.4692	White	19.04	yes	yes	SOT	no	yes	BA.2.12.1	23.0232	1030	0.9989
P78-1	2022-05-04	M	67.1837	White	23.47	no	yes	SOT	no	yes	BA.2.9	21.199	947	0.9988
P73-2	2022-05-06	F	75.4658	White	37.12	no	no	/	no	yes	BA.2	33.4341	416	0.9908
P79	2022-05-07	M	61.5918	Asian	19.89	yes	yes	SOT	no	yes	BA.2.12.1	28.4109	1000	0.9996
P80	2022-05-08	F	89.8213	Black	24.84	yes	no	/	no	yes	BA.2	22.8219	1480	0.9998
P81	2022-05-09	F	71.4033	White	35.91	no	yes	/	no	yes	BA.2.12.1	25.2246	1670	0.9984
P82	2022-05-10	F	95.1278	White	unknown	yes	yes	/	no	yes	BA.2.12.1	24.8068	1200	0.9935
P83-1	2022-05-12	M	33.1829	Other	unknown	no	no	/	no	yes	BA.2.12.1	20.4738	1470	0.9983
P84	2022-05-15	F	44.4102	White	36.41	no	no	/	no	yes	BA.2.12.1	29.0855	716	0.9913
P85	2022-05-16	M	82.0489	White	21.93	yes	yes	/	yes	yes	BA.2	23.0468	1620	0.9988
P86	2022-05-16	M	48.2621	Other	33.15	no	no	/	no	yes	BA.2.3.4	24.7417	691	0.9984
P87	2022-05-18	F	68.3759	White	20.46	no	no	/	no	yes	BA.2.12.1	29.1935	1170	0.9962
P83-2	2022-05-19	M	33.1829	Other	unknown	no	no	/	no	yes	BA.2.12.1	33.4741	1030	0.9863
P88	2022-05-20	F	89.6213	White	20.43	yes	yes	/	yes	yes	BA.2.12.1	17.4218	1370	0.9989
P89	2022-05-20	M	86.5908	Asian	26.76	yes	no	/	no	yes	BA.2	23.6308	1200	0.9892
P90-1	2022-05-23	M	87.0659	White	26.28	no	yes	/	no	yes	BA.2.12.1	28.8109	1600	0.9912
P91	2022-05-23	F	67.9289	White	23.53	no	yes	/	no	yes	BA.2.3	28.1361	1120	0.9952
P90-2	2022-05-24	M	87.0659	White	26.28	no	yes	/	no	yes	BA.2.12.1	30.8076	1480	0.9912
P92	2022-05-25	M	72.3265	White	27	no	no	/	no	yes	BA.2.7	30.5956	1070	0.9945
P93	2022-05-28	M	52.8078	White	34.93	yes	yes	SOT	yes	yes	BA.2.12.1	22.3806	1270	0.9964
P94	2022-05-29	F	71.0137	Other	23.28	yes	no	/	yes	yes	BA.2.12.1	17.9694	1830	0.9983
P95	2022-06-02	M	75.984	White	22.55	yes	yes	/	yes	yes	BA.2.12.1	24.5381	1240	0.9984
P96	2022-06-07	F	56.0926	Black	29.78	no	no	/	no	yes	BA.2.12.1	22.8068	1650	0.9981
P97	2022-06-11	F	95.1872	Black	29.93	yes	yes	/	yes	yes	BA.5.5	32.5483	882	0.9793
P98	2022-06-11	F	66.8297	White	19.86	yes	yes	/	no	yes	BA.5.5	29.7914	1660	0.9986
P99	2022-06-13	M	75.6634	Other	25.23	yes	no	/	yes	yes	BA.2.12.1	21.257	1980	0.9988
P100	2022-06-14	M	73.3745	White	27.2	yes	no	/	no	yes	BA.5.2	30.937	841	0.9933
P101	2022-06-15	F	94.5307	Black	24.18	yes	yes	/	yes	yes	BF.21	31.867	1290	0.9985
P102	2022-06-19	M	82.008	White	42.38	yes	yes	/	yes	yes	BA.2.12.1	29.5428	1100	0.9965
P103	2022-06-19	M	88.9422	White	24	yes	no	/	no	yes	BA.2.12.1	17.4011	1190	0.9988
P104	2022-06-20	M	77.9428	Black	25	yes	yes	/	yes	yes	BA.2.23	19.864	1240	0.9984
P105	2022-06-20	F	29.0372	White	unknown	no	no	/	no	yes	BA.5.5	17.9129	681	0.9987
P106	2022-06-21	M	67.6784	White	40.5	yes	yes	/	yes	yes	BA.5.2	29.5914	1150	0.9988
P107	2022-06-21	F	94.0984	Black	22.75	yes	yes	/	yes	yes	BA.5.1.1	27.8289	1160	0.9972
P108	2022-06-22	M	73.8084	White	47.46	yes	yes	/	yes	yes	BG.2	29.001	1380	0.9938
P109	2022-06-22	F	52.9117	White	27.25	yes	no	/	yes	yes	BA.5.1	20.181	1280	0.9985
P110	2022-06-23	F	63.1397	White	35.94	yes	yes	/	yes	yes	BA.5.2.1	25.7276	1130	0.9971
P111	2022-06-24	M	84.4135	White	28.02	yes	yes	/	yes	yes	BE.1.1	21.7069	961	0.9982
P112	2022-06-26	M	67.3405	White	19.2	yes	no	SOT	yes	yes	BA.5.2	13.7755	1160	0.9989
P113	2022-06-29	M	81.0287	Black	23.7	yes	yes	/	yes	yes	BA.2.12.1	23.8512	929	0.9985
P114	2022-06-30	F	60.0784	White	36.93	no	no	/	no	yes	BA.4.1	19.8403	836	0.9987
P115	2022-07-02	M	50.3647	White	20.38	yes	yes	/	yes	yes	BA.2	28.9324	1030	0.9937
P116	2022-07-04	F	94.4211	White	29.23	yes	no	/	no	yes	BA.4.6	21.2744	943	0.9988
P117	2022-07-04	F	45.6223	Other	29.83	no	no	/	no	yes	BA.5.1.23	28.1822	848	0.9982
P118	2022-07-05	M	82.6272	Black	27.47	yes	yes	/	no	yes	BA.5.2	27.1151	1330	0.9974
P119	2022-07-05	F	82.9286	White	29.26	yes	no	/	yes	yes	BA.4.1	23.2354	1570	0.9976
P120	2022-07-07	M	54.1315	Black	28.12	yes	no	SOT	yes	yes	BA.5.2	33.2505	574	0.9894
P121	2022-07-07	M	75.2379	Asian	26.15	yes	yes	/	no	yes	BA.5.5	20.2648	1160	0.9988
P122	2022-07-07	M	84.4296	Other	36.89	yes	no	/	no	yes	BA.2.12.1	20.4675	902	0.9988
P78-2	2022-07-07	M	67.1837	White	23.47	no	yes	SOT	no	yes	BA.2.9	24.4774	1070	0.9957
P123	2022-07-08	F	30.0513	Other	29.44	no	no	/	no	yes	BK.1	32.0763	682	0.9909
P124	2022-07-08	F	63.2659	Asian	21.03	no	yes	SOT	no	yes	BA.5.5	23.1415	1.05e+03	0.9932
P125-1	2022-07-13	M	77.1538	White	26.54	yes	no	/	yes	yes	BA.5.2	26.0711	663	0.9985
P125-2	2022-07-13	M	77.1538	White	26.54	yes	no	/	yes	yes	BA.5.2	26.1336	743	0.9951
P126-1	2022-07-14	M	59.4546	Black	20.91	no	yes	SOT	no	yes	BA.5.5	21.5427	637	0.9982
P127	2022-07-15	F	49.3745	Other	32.95	no	no	/	no	yes	BA.2.13	27.3609	999	0.9985
P128	2022-07-15	F	74.4355	White	37.56	no	no	/	no	yes	BA.5.1.23	19.2054	884	0.9987
P129	2022-07-17	M	75.5753	White	29.51	no	no	/	no	yes	BE.1.1	20.4554	962	0.9986
P130	2022-07-18	M	70.7009	White	33.83	no	no	/	no	yes	BA.2.12.1	32.2075	652	0.9978
P131	2022-07-18	M	54.0907	Black	unknown	yes	yes	HIV	yes	yes	BA.2.12.1	28.2041	794	0.9982
P132	2022-07-21	M	67.8555	White	26.12	yes	yes	Cancer	no	yes	BA.5.5	30.8113	842	0.998
P133	2022-07-21	M	64.0788	White	42.51	yes	no	/	yes	yes	BA.5.6	25.1827	740	0.9971
P134	2022-07-21	M	66.8023	White	30.63	yes	yes	SOT	yes	yes	BF.26	22.7408	649	0.9951
P135	2022-07-22	F	63.1144	White	18.81	yes	no	/	no	yes	BA.5.2.1	29.0865	891	0.9957
P136	2022-07-25	F	85.2195	White	16.87	yes	no	/	yes	yes	BA.4.1	19.8965	900	0.9986
P137	2022-07-26	M	68.7508	Black	30.38	yes	yes	SOT	yes	yes	BE.1.1	25.2831	928	0.9977
P138	2022-07-26	F	94.0168	White	25.04	yes	no	/	yes	yes	BF.26	22.3099	1.24e+03	0.9988
P139	2022-07-27	F	62.3317	White	27.45	yes	no	/	yes	yes	BA.5.5.3	32.4102	798	0.9886
P140	2022-07-27	M	68.7009	Black	24.53	yes	yes	SOT	yes	yes	BA.4.6	22.8299	811	0.9994
P141	2022-07-28	F	66.3607	Black	43.59	yes	no	/	yes	yes	BA.5.2	26.7287	711	0.9939
P142-1	2022-07-28	F	52.4603	White	34.81	no	yes	Cancer	no	yes	BA.5.2	24.4181	564	0.9957
P142-2	2022-07-29	F	52.4603	White	34.81	no	yes	Cancer	no	yes	BA.5.2	20.9217	750	0.9936
P143-1	2022-07-29	F	62.3464	Black	20.82	no	yes	SOT	no	yes	BA.5.2.1	29.2304	1.05e+03	0.9971
P144	2022-07-30	M	62.8929	White	38.69	no	no	/	no	yes	BA.5.2.9	24.0681	1.16e+03	0.9987
P145	2022-07-30	M	86.4993	Black	17.61	yes	no	/	yes	yes	BA.5.2.9	18.35	731	0.9988
P146	2022-07-31	M	74.5285	Black	21.45	yes	no	/	yes	yes	BA.5.1	27.0531	877	0.9986
P143-2	2022-08-02	F	62.3464	Black	20.82	no	yes	SOT	no	yes	BA.5.2.1	29.5401	884	0.9919
P147	2022-08-02	M	81.2375	White	27.66	yes	no	/	yes	yes	BA.4.1	23.6039	1.07e+03	0.9968
P148-1	2022-08-02	M	72.9995	White	20.07	no	yes	SOT	no	yes	BA.5.1	23.853	1.05e+03	0.9985
P149	2022-08-03	M	81.3895	Black	18.5	yes	no	/	yes	yes	BA.5	25.2727	855	0.9982
P150	2022-08-03	F	88.9938	White	27.04	yes	no	/	yes	yes	BA.5.2	30.8954	1.4e+03	0.9939
P126-2	2022-08-04	M	59.4546	Black	20.91	no	yes	SOT	no	yes	BA.5.5	28.1817	792	0.9962
P151	2022-08-05	M	61.4141	White	unknown	yes	yes	SOT	yes	yes	BA.5.2	21.3518	747	0.995
P152	2022-08-05	M	62.5724	White	21.71	no	yes	HIV	no	yes	BA.4.4	23.9499	1.18e+03	0.9989
P153	2022-08-06	M	59.6629	White	23.53	yes	yes	SOT	yes	yes	BA.5.1.23	18.3894	1.15e+03	0.9957
P148-2	2022-08-08	M	72.9995	White	20.07	yes	yes	SOT	yes	yes	BA.5.1	14.894	822	0.9988
P154	2022-08-09	M	77.7088	Asian	unknown	yes	no	/	yes	yes	BA.5.2.1	31.0156	1.14e+03	0.9913
P155-1	2022-08-10	F	76.8486	Other	21.87	no	yes	RA	no	yes	BA.5.2	23.3743	1.41e+03	0.9966
P156	2022-08-10	M	60.8908	White	28.47	no	yes	SOT	no	yes	BA.5.1	20.6619	2.16e+03	0.999
P157	2022-08-12	M	57.9727	White	30.13	yes	no	/	no	yes	BA.4.1	27.6806	1.74e+03	0.993
P75-2	2022-08-15	M	84.463	White	28.02	no	no	/	no	yes	BA.5.5	22.0923	583	0.9962
P155-2	2022-08-16	F	76.8486	Other	21.87	no	yes	RA	no	yes	BA.5.2	31.4172	1.36e+03	0.9904
P158	2022-08-20	F	57.0606	White	36.15	no	no	/	no	yes	BE.1	18.6891	1.75e+03	0.999
P159	2022-08-26	M	60.4612	White	29.12	yes	yes	SOT	yes	yes	BA.5.2	27.3183	1.29e+03	0.9973
P160	2022-08-27	M	60.7398	White	27.52	yes	yes	SOT	yes	yes	BA.5.2.1	20.5656	798	0.9668
P161	2022-09-01	F	94.8882	White	32.03	yes	no	/	yes	yes	BA.5.2.1	32.8	410	0.968
P162	2022-09-01	M	46.3637	Black	34.42	yes	no	/	yes	yes	BA.5.2	18.7405	1.31e+03	0.9976
P163	2022-09-08	M	86.2679	White	21.23	yes	no	/	yes	yes	BF.10	15.6256	1.56e+03	0.9955
P164-1	2022-09-08	M	71.3638	White	31.2	no	no	/	no	yes	BA.5.2.1	22.9925	1.75e+03	0.9968
P165	2022-09-10	F	69.7706	Black	29.43	yes	yes	SOT	yes	yes	BA.5.2	31.3499	1.5e+03	0.9896
P166	2022-09-12	M	107.947	White	27.24	yes	no	/	yes	yes	BA.5.2	17.4862	1.03e+03	0.9984
P167	2022-09-16	M	79.0608	White	25.88	yes	no	/	yes	yes	BA.5.1.23	19.2085	1.56e+03	0.9989
P168	2022-09-20	M	72.7534	White	unknown	yes	no	/	yes	yes	BA.5.2	21.0317	1.72e+03	0.9988
P169	2022-09-22	F	67.0014	Black	16.97	no	yes	SOT	no	yes	BA.5.2.1	26.1473	1.63e+03	0.9982
P170	2022-09-23	M	65.4262	Black	22.08	yes	no	/	yes	yes	BF.11	18.5932	1.01e+03	0.9986
P171	2022-09-24	F	29.4346	Other	44.2	no	no	/	no	yes	BA.4.6	28.392	1.01e+03	0.9986
P172	2022-09-26	M	82.5	Other	23.8	no	no	/	no	yes	BA.5.1.23	32.3	997	0.9827
P173	2022-09-28	F	47.0799	White	28.47	yes	yes	SOT	yes	yes	BA.5.6	20.806	1.35e+03	0.9987
P174	2022-09-28	M	75.033	White	26.87	yes	yes	SOT	yes	yes	BA.4.6	17.2401	1.68e+03	0.9981
P175	2022-09-29	F	61.6085	Black	43.02	no	no	/	no	yes	BA.5.2.1(BF.7)	25.885	1.37e+03	0.9989
P176	2022-10-02	M	72.5224	White	20.94	yes	no	/	yes	yes	BA.5.2.1	18.6231	1.21e+03	0.9964
P177	2022-10-03	F	32.3617	White	48.21	yes	no	/	yes	yes	BA.5.2.1	32.0354	1.63e+03	0.992
P178	2022-10-04	M	28.1594	Asian	24.61	no	yes	SOT	no	yes	BA.5.2.1	26.2154	1.16e+03	0.9952
P179	2022-10-09	F	91.4273	White	26.33	yes	no	/	no	yes	BF.10	26.9007	1.31e+03	0.9943
P164-2	2022-10-14	M	71.3638	White	31.2	no	no	/	no	yes	BA.5.2	33	613	0.9763
P180	2022-10-15	M	84.4505	White	23.68	yes	yes	SOT	yes	yes	BA.4.6	18.173	1.47e+03	0.999
P181	2022-10-16	M	65.4161	White	34.32	yes	yes	SOT	yes	yes	BA.5.2.1	24.2221	1.21e+03	0.9949
P182	2022-10-18	M	67.8633	White	30.75	yes	no	/	no	yes	BA.5.2.1	23.4208	1.63e+03	0.9982
P183	2022-10-20	F	32.2736	Black	38.19	yes	yes	Adult stills	yes	yes	BA.4.6	23.5416	1.26e+03	0.9969
P184	2022-10-24	F	64.2	White	25.2	yes	yes	SOT	yes	yes	BA.5.1	32.3	1180	0.9895
P185	2022-10-25	F	83.3015	White	31.56	yes	no	/	yes	yes	BA.5.2	26.1574	1.35e+03	0.9952
P186	2022-10-25	F	31.6522	White	unknown	yes	yes	SOT	yes	yes	BA.5.2.1	20.0379	1.26e+03	0.9982
P187	2022-10-29	F	69.6052	White	15.82	yes	yes	SOT	yes	yes	BA.5.1	19.6362	1.07e+03	0.9945
P188	2022-10-31	M	69.4755	Black	22.37	yes	no	/	yes	yes	BF.26	27.9121	968	0.9962
P189	2022-11-02	M	71.2702	Black	30.96	yes	no	/	yes	yes	BQ.1.1	19.2318	1.53e+03	0.9985
P190	2022-11-02	M	67.2634	Other	34.12	yes	yes	Cancer	yes	yes	BA.4.6	27.3652	1.07e+03	0.9928
P191	2022-11-03	F	28.2547	Black	37.23	yes	no	/	yes	yes	BA.5.2	26.3588	1.08e+03	0.9943
P192-1	2022-11-04	F	67.2786	Other	32.5	no	yes	RA	no	yes	BA.5.2.1	24.5279	1.02e+03	0.9949
P193	2022-11-07	F	90.0631	White	26.2	no	no	/	no	yes	BA.4.6	24.4798	1.14e+03	0.9953
P192-2	2022-11-17	F	67.2786	Other	32.5	no	yes	RA	no	yes	BA.5.2.1	27.3586	1.51e+03	0.9919
* SOT, solid organ transplant; RA, Rheumatoid arthritis; AML, Acute myeloid leukemia; CLL, Chronic lymphocytic leukemia; SLE, Systemic lupus erythematosus.
